# Supplementary material for: Examining Perceived Stress and Coping Strategies of University Students during COVID-19: A Cross-Sectional Study in Jordan
Source: Int J Environ Res Public Health. 2022 Jul 27;19(15):9154. doi: 10.3390/ijerph19159154 (PMC9368044; doi:10.3390/ijerph19159154)
Supplement: Supplementary file 1 [file ijerph-19-09154-s001.zip]

Archive with 1 entries (1 files):
- ijerph-1822616-supplementary.pdf
